# Supplementary material for: Association between shift work and obesity among female nurses: Korean Nurses’ Survey
Source: BMC Public Health. 2013 Dec 20;13:1204. doi: 10.1186/1471-2458-13-1204 (PMC3878177; doi:10.1186/1471-2458-13-1204)
Supplement: Additional file 1 — Multivariate-adjusted odds ratios (ORs) for overweight/obesity and obesity according to current shift work. [file 1471-2458-13-1204-S1.xlsx]

## Sheet: Sheet1
Additional file 1. Multivariate-adjusted odds ratios (ORs) for overweight/obesity and obesity according to current shift work
		Unadjusted				Model 1				Model 2				Model 3
		OR(95% CI)		P-value		OR(95% CI)		P-value		OR(95% CI)		P-value		OR(95% CI)		P-value
BMI < 23 kg/m2 vs. BMI ≥ 23 kg/m2	shift work
	No	1	(reference)			1	(reference)			1	(reference)			1	(reference)
	Yes	0.51	(0.46-0.57)***	<0.001		1.02	(0.90-1.15)	0.782		1.03	(0.91-1.17)	0.637		1.09	(0.96-1.24)	0.187
BMI < 25 kg/m2 vs. BMI ≥ 25 kg/m2	shift work
	No	1	(reference)			1	(reference)			1	(reference)			1	(reference)
	Yes	0.62	(0.53-0.72)***	<0.001		1.13	(0.94-1.35)	0.187		1.15	(0.96-1.37)	0.141		1.18	(0.99-1.42)	0.072
CI, confidence interval.
Model 1: adjusted for age
Model 2: adjusted for age, current smoking status, regular drinking habit, breakfast skipping and regular exercise
Model 3: adjusted for age, current smoking status, regular drinking habit, breakfast skipping, regular exercise, marital status, family income, education, sleep problem and self-perceived health status
***P<0.001
