# Supplementary material for: Association between shift work and obesity among female nurses: Korean Nurses’ Survey
Source: BMC Public Health. 2013 Dec 20;13:1204. doi: 10.1186/1471-2458-13-1204 (PMC3878177; doi:10.1186/1471-2458-13-1204)
Supplement: Additional file 2 — Multivariate-adjusted odds ratios (ORs) for overweight/obesity and obesity according to shift work duration. [file 1471-2458-13-1204-S2.xlsx]

## Sheet: Sheet1
Additional file 2. Multivariate-adjusted odds ratios (ORs) for overweight/obesity and obesity according to shift work duration
		Unadjusted				Model 1				Model 2				Model 3
		OR(95% CI)		P-value		OR(95% CI)		P-value		OR(95% CI)		P-value		OR(95% CI)		P-value
BMI < 23 kg/m2 vs. BMI ≥ 23 kg/m2	Shift work duration
	None	1	(reference)			1	(reference)			1	(reference)			1	(reference)
	Tertile 1	0.28	(0.23-0.33)***	<0.001		0.73	(0.59-0.90)**	0.003		0.72	(0.58-0.90)**	0.003		0.85	(0.68-1.06)	0.847
	Tertile 2	0.38	(0.32-0.45)***	<0.001		0.8	(0.66-0.96)*	0.017		0.81	(0.67-0.97)*	0.024		0.9	(0.74-1.10)	0.902
	Tertiel 3	0.95	(0.83-1.08)	0.402		1.24	(1.08-1.42)**	0.003		1.26	(1.10-1.45)**	0.001		1.24	(1.07-1.43)**	0.003
BMI < 25 kg/m2 vs. BMI ≥ 25 kg/m2	Shift work duration
	None	1	(reference)			1	(reference)			1	(reference)			1	(reference)
	Tertile 1	0.32	(0.24-0.43)***	<0.001		0.72	(0.52-1.00)	0.053		0.73	(0.52-1.01)	0.055		0.83	(0.59-1.18)	0.299
	Tertile 2	0.51	(0.40-0.65)***	<0.001		0.96	(0.73-1.25)	0.746		0.97	(0.74-1.28)	0.849		1.06	(0.80-1.41)	0.67
	Tertile 3	1.06	(0.88-1.28)	0.538		1.35	(1.11-1.65)**	0.003		1.37	(1.12-1.68)**	0.002		1.32	(1.08-1.62)**	0.007
CI, confidence interval.
Model 1: adjusted for age
Model 2: adjusted for age, current smoking status, regular drinking habit, breakfast skipping and regular exercise
Model 3: adjusted for age, current smoking status, regular drinking habit, breakfast skipping, regular exercise, marital status, family income, education, sleep problem and self-perceived health status
*P<0.05, **P<0.01, ***P<0.001
