# Supplementary material for: Association between shift work and obesity among female nurses: Korean Nurses’ Survey
Source: BMC Public Health. 2013 Dec 20;13:1204. doi: 10.1186/1471-2458-13-1204 (PMC3878177; doi:10.1186/1471-2458-13-1204)
Supplement: Additional file 3 — Adjusted odds ratios (ORs) for overweight/obesity by selected factors among current shift workers. [file 1471-2458-13-1204-S3.xlsx]

## Sheet: Sheet1
Additional file 3. Adjusted odds ratios (ORs) for overweight/obesity by selected factors among current shift workers
Variables	BMI < 23 kg/m2 vs. BMI ≥ 23 kg/m2
	Model 1		Model 2
	OR(95% CI)		OR(95% CI)
Age			1.06	(1.04-1.08)***
Current smoking status (Yes/No)	2.39	(1.30-4.39)**	2.54	(1.36-4.76)**
Regular drinking habit (Yes/No)	1.09	(0.92-1.29)	1.13	(0.95-1.34)
Marital status
Married (remarriage)	1.92	(1.57-2.34)***	1.99	(1.60-2.47)***
Cohabitation	2.56	(0.53-12.44)	1.98	(0.40-9.82)
Divorced	1.51	(0.89-2.54)	1.44	(0.85-2.46)
Widowed	-	-	-	-
Never-married	1	(reference)	1	(reference)
Family income
<30 million won	1.56	(1.16-2.10)**	1.78	(1.31-2.44)***
30-45 million won	1.08	(0.84-1.38)	1.23	(0.95-1.60)
45-75 million won	1.34	(1.06-1.68)*	1.36	(1.08-1.72)**
>75 million won	1	(reference)	1	(reference)
Education
Graduation from three-year course	1.38	(1.01-1.89)*	1.4	(1.02-1.92)*
Graduation from four-year course	1	(0.74-1.35)	1.04	(0.76-1.41)
Graduate school or higher	1	(reference)	1	(reference)
Breakfast skipping (Yes/No)	0.79	(0.67-0.94)**	0.76	(0.64-0.91)**
Regular exercise (Yes/No)	1.18	(1.00-1.39)	1.25	(1.06-1.48)**
Sleep problems, during the last 2 weeks (7-13 days or every day/never or 1-6 days)	0.88	(0.73-1.07)	1.23	(1.01-1.49)*
Self-perceived health status (fair, so-so or bad/very good or good)	1.17	(0.99-1.37)	1.17	(0.99-1.39)
CI, confidence interval.
For each dichotomous variable, the reference category is the last category.
Model 1: Odds ratios of each variable adjusted in a logistic regression with age as a covariate.
Model 2: Adjusted in one logistic regression model with all the variables listed here and the tertile of shift work duration as covariates.
*P<0.05, **P<0.01, ***P<0.001
