# Supplementary material for: Association between shift work and obesity among female nurses: Korean Nurses’ Survey
Source: BMC Public Health. 2013 Dec 20;13:1204. doi: 10.1186/1471-2458-13-1204 (PMC3878177; doi:10.1186/1471-2458-13-1204)
Supplement: Additional file 4 — Adjusted odds ratios (ORs) for obesity by selected factors among current shift workers. [file 1471-2458-13-1204-S4.xlsx]

## Sheet: Sheet1
Additional file 4. Adjusted odds ratios (ORs) for obesity by selected factors among current shift workers
Variables	BMI < 25 kg/m2 vs. BMI ≥ 25 kg/m2
	Model 1		Model 2
	OR(95% CI)		OR(95% CI)
Age			1.06	(1.04-1.09)***
Current smoking status (Yes/No)	2.42	(1.07-5.45)*	2.64	(1.14-6.09)*
Regular drinking habit (Yes/No)	0.94	(0.74-1.20)	0.96	(0.75-1.23)
Marital status
Married (remarriage)	1.81	(1.36-2.43)***	1.87	(1.36-2.56)***
Cohabitation	-	-	-	-
Divorced	2.03	(1.03-4.00)*	2	(1.01-4.00)*
Widowed	-	-	-	-
Never-married	1	(reference)	1	(reference)
Family income
<30 million won	1.29	(0.84-1.98)	1.39	(0.88-2.19)
30 - 45 million won	0.92	(0.64-1.31)	0.99	(0.68-1.44)
45 - 75 million won	1.28	(0.93-1.76)	1.31	(0.94-1.81)
>75 million won	1	(reference)	1	(reference)
Education
Graduation from 3-year course	1.32	(0.85-2.04)	1.35	(0.86-2.12)
Graduation from 4-year course	1.1	(0.71-1.68)	1.13	(0.73-1.75)
Graduate school or higher	1	(reference)	1	(reference)
Breakfast skipping (Yes/No)	0.77	(0.60-0.99)*	0.74	(0.57-0.95)*
Regular exercise (Yes/No)	1.3	(1.02-1.65)*	1.4	(1.10-1.79)**
Sleep problems, during the last 2 weeks (7-13 days or every day/never or 1-6 days)	1.25	(0.95-1.65)	1.33	(1.00-1.77)
Self-perceived health status (fair, so-so or bad/very good or good)	1.47	(1.15-1.86)**	1.49	(1.16-1.91)**
CI, confidence interval.
For each dichotomous variable, the reference category is the last category.
Model 1: Odds ratios of each variable adjusted in a logistic regression with age as a covariate.
Model 2: Adjusted in one logistic regression model with all the variables listed here and the tertile of shift work duration as covariates.
*P<0.05, **P<0.01, ***P<0.001
